# Supplementary material for: Prospective Observational Study of Prevalence, Assessment and Treatment of Pancreatic Exocrine Insufficiency in Patients with Inoperable Pancreatic Malignancy (PANcreatic Cancer Dietary Assessment—PanDA)
Source: Cancers (Basel). 2023 Apr 13;15(8):2277. doi: 10.3390/cancers15082277 (PMC10136984; doi:10.3390/cancers15082277)
Supplement: Supplementary file 1 [file cancers-15-02277-s001.zip]

Archive with 1 entries (1 files):
- cancers-2298521-supplementary.pdf
